# Supplementary material for: Cytometric analysis reveals an association between allergen-responsive natural killer cells and human peanut allergy
Source: J Clin Invest. 2022 Oct 17;132(20):e157962. doi: 10.1172/JCI157962 (PMC9566921; doi:10.1172/JCI157962)
Supplement: Supplemental tables 1-6 [file jci-132-157962-s112.xlsx]

## Sheet: table S1
	Table S1: Staning panel for Mass Cytometry Data Set
	Mass	Marker	Clone	Manufacturer	Catalog number	Antibody dilution
	89Y	CD57	HCD57	Biolegend	322302	1:100
	113In	CD86	IT2.2	BD bioscience	555662	1:100
	141Pr	CCR6	G034E3	Fluidigm	3141003A	1:100
	142Nd	CD19	HIB19	Fluidigm	3142001B	1:100
	143Nd	CRTH2	BM16	Biolegend	350102	1:50
	144Nd	IL-4	MP4-25D2	Fluidigm	3144010B	1:100
	145Nd	CD4	RPA-T4	Fluidigm	3145001B	1:100
	146Nd	CD8	RPA-T8	Fluidigm	3146001B	1:100
	147Sm	CD20	2H7	Fluidigm	3147001B	1:100
	148Nd	CD38	HB-7	BD bioscience	347680	1:100
	149Sm	CCR4	205410	Fluidigm	3149003A	1:100
	150Nd	CD27	LG.3A10	Fluidigm	3150017B	1:100
	151Eu	CD123	6H6	Fluidigm	3151001B	1:100
	152Sm	IL-9	MH9A3	Biolegend	507704	1:50
	153Eu	CD45RA	HI100	Fluidigm	3153001B	1:100
	154Sm	CD3	UCHT1	Fluidigm	3154003B	1:100
	155Gd	CD28	L283	BD bioscience	340975	1:100
	156Gd	GPR15	367902	R & D Systems	MAB 3654	1:100
	157Gd	HLA-DR	G46-6	BD bioscience	555810	1:200
	158Gd	CD137	WM53	Fluidigm	3158013B	1:100
	159Tb	CD11c	Bu15	Fluidigm	3159001B	1:100
	160Gd	CD14	M5E2	Fluidigm	3160001B	1:100
	161Dy	IFNg	4S.B4	eBioscience	147319-85	1:100
	162Dy	CD69	FN50	Fluidigm	3162001B	1:100
	163Dy	CXCR3	G025H7	Fluidigm	3163004B	1:100
	164Dy	IL-17	N49-853	Fluidigm	3164002B	1:100
	165Ho	CD127	A019D5	Fluidigm	3165008B	1:100
	166Er	LAP	TW7-28G11	Biolegend	146703	1:100
	167Er	CCR7	L128	Fluidigm	3167009A	1:100
	168Er	CD40L	24-31	Fluidigm	3168006B	1:100
	169Tm	IL13	JES105A2	Fluidigm	3169016B	1:100
	170Er	PD1	EH12.1	BD bioscience	562138	1:100
	171Yb	IL-10	JES3-9D7	Biolegend	501423	1:50
	172Yb	Integrin β7 Antibody	FIB504	Biolegend	321202	1:100
	173Yb	CD25	M-A251	BD bioscience	555430	1:100
	174Yb	CD56	NCAM16.2	BD bioscience	559043	1:100
	175Lu	TCRgd	B1	Biolegend	331202	1:100
	176Yb	CLA	HECA452	Fluidigm	3176018B	1:100
	209Bi	CD16	3G8	Fluidigm	3209002B	1:100

## Sheet: table S2
	Table S2. Demographics for peanut allergic and nonallergic participants analyzed in this study.
	Characteristic	non-allergic	peanut allergic
	N	26	22
	Age(y), mean(minimum-maximum)	5.85 (4-13)	7.27 (5-10)
	Sex(M:F)	14:12:00	13:09:00
	Peanut IgE(kUA/L),median(minimum-maximum)	NA	156 (5.43-676)
	Peanut allergy	No by history	Yes by oral food challenge
	Other food allergies, n(%) : tree nuts	0(0)	17 (77.27%)
	milk	0(0)	2 (9.09%)
	egg	0(0)	2 (9.09%)
	History of atopic dermatitis,n(%)	3(11.54%)	16 (72.73%)
	History of asthma,n(%)	0(0)	14 (63.64%)
	M, male ; F, female
	NA: not applicable/available

## Sheet: table S3
	Table S3: Demographics for peanut allergic and nonallergic participants analyzed using Aurora spectrum flow cytometry in this study
	sample ID	Age (years) at sample collection	Sex	Race	Food Allergies	Food Allergens				History of Asthma	History of Atopic dermatitis	Peanut IgE(kUA/L)
						Peanut	Tree Nut	Milk	Egg
	NA01	7	Female	Hispanic	Non-Allergic	N/A	N/A	N/A	N/A	No	No	N/A
	NA02	9	Male	Hispanic	Non-Allergic	N/A	N/A	N/A	N/A	No	No	N/A
	NA03	8	Male	Hispanic	Non-Allergic	N/A	N/A	N/A	N/A	No	No	N/A
	NA04	7	Female	White	Non-Allergic	N/A	N/A	N/A	N/A	No	No	N/A
	NA05	8	Female	White	Non-Allergic	N/A	N/A	N/A	N/A	No	No	N/A
	NA06	8	Male	Hispanic	Non-Allergic	N/A	N/A	N/A	N/A	No	No	N/A
	NA07	7	Female	Hispanic	Non-Allergic	N/A	N/A	N/A	N/A	No	No	N/A
	PA01	9	Female	Asian	Allergic	Yes	Yes (Cashew, Almond, Pistachio)	No	No	No	No	100
	PA02	7	Male	White and Asian	Allergic	Yes	Yes (Cashew, Hazelnut, Pecan)	No	No	No	Yes	164
	PA03	12	Female	White	Allergic	Yes	Yes (Cashew, Pistachio)	No	No	Yes	No	100
	PA04	9	Female	Asian	Allergic	Yes	Yes (Cashew, Pistachio)	Yes	No	No	Yes	367
	PA05	8	Female	White and Asian	Allergic	Yes	Yes (Cashew, Pecan, Walnut, Pistachio)	No	No	Yes	Yes	77.2
	PA06	11	Male	White	Allergic	Yes	No	Yes	Yes	No	Yes	101
	PA07	11	Female	Asian	Allergic	Yes	Yes (Almond, Cashew, Hazelnut, Pecan, Palnut, Pistachio)	No	No	Yes	Yes	77.5
	The PBMCs from non-allergic participants (NA01~NA05) (n=5) were analysed using flow cytometry panels 1 and panel 2
	The PBMCs from non-allergic participants (NA01~NA07) (n=7) were analysed using flow cytometry panel 3
	The PBMCs from peanut allergic particpants (PA01~PA07) (n=7) were analyzed using flow cytometry panels 1, 2 and 3.
	N/A: not applicable/available

## Sheet: table S4
	Table S4. Antibodies for Aurora spectrum flow cytometry experiments
	Detailes of all the antibodies used for flow cytometry data set
	Panel	Marker	Flurochrome	Peak Channel	Clone	Manufacturer	Catalog number	Antibody dilution
	1,3	CD19	PE-Cy7	YG9	HIB19	Biolegend	302216	1:100
	1,3	CD14	PE-Cy7	YG9	M5E2	Biolegend	301814	1:100
	1	CD3	BV605	V10	UCHT1	Biolegend	300460	1:100
	2,3	CD3	percp-cy5.5	B9	UCHT1	Biolegend	300430	1:100
	2,3	CD4	BV786	V15	RPA-T4	BD bioscience	740962	1:100
	1,2,3	CD56	BV480	V4	NCAM16.2	BD bioscience	566124	1:100
	1,2,3	CD16	Alexa Fluor 700	R4	3G8	Biolegend	302026	1:100
	1,3	CD57	Pacific Blue	V3	HNK-1	Biolegend	359608	1:100
	2	CD25	APC	R1	M-A251	Biolegend	356110	1:50
	2	CD40L	PE/Dazzle™ 594	YG3	24-31	Biolegend	310840	1:50
	2	CCR7	BV650	V11	G043H7	Biolegend	353234	1:50
	2	CD45RA	BV510	V7	HI100	Biolegend	304142	1:100
	2	CCR4	BV605	V10	1G1	BD bioscience	746361	1:100
	2	CXCR3	PE-Cy7	YG9	G025H7	Biolegend	353720	1:100
	2	CCR6	Percp-eFluor710	B10	R6H1	Thermofisher	46-1969-42	1:100
	2	CD8	pacblue	V3	RPA-T8	Biolegend	301033	1:100
	1,2	IL-4	BV421	V1	8D4-8	BD bioscience	562986	1:50
	1,2	IL-10	BV711	V13	JES3-9D7	BD bioscience	564050	1:50
	1,2	TGFb	AF488	B2	TW4TW4-9E7-9E7	BD bioscience	562545	1:50
	1,2	IFNg	PE	YG1	B27	Biolegend	506507	1:50
	1,3	CD107a	APC	R1	H4A3	Biolegend	328620	1:100
	1,2,3	CD69	APC-Cy7	R7	FN50	Biolegend	310914	1:50
	1	perforin	Percp-eFluor710	B10	dG9(delta G9)	Thermofisher	46-9994-42	1:50
	1,3	#NKp30	PE/Dazzle™ 594	YG3	P30-15	Biolegend	325232	1:50
	3	KIR2DL2/L3	PE	YG1	DX27	Biolegend	312606	1:100
	3	KIR3DL1	PE	YG1	DX9	Biolegend	312708	1:100
	3	NKp46	FITC	B2	9E2	Biolegend	331922	1:50
	3	NKG2C	BV421	V1	134591	BD bioscience	748169	1:50
	1,2,3	LIVE/DEAD™ Fixable Far Red Dead Cell Stain Kit		R2		Thermofisher	L34973	1:5000
	Panel 1 was used to test the PBMCs from non-allergic participants (n=5), mock-depleted PBMCs and CD3+ T cells depleted PBMCs from peanut allergic participants (n=7).
	#: NKp30 antibody was added into panel 1 to test the expression in NK cells from the PBMCs with CD3+ T cells depletion after we found one peanut allergic subject showed the increased NKp30 expression following peanut protein stimulation using panel 3. Thus, we only have 6 readouts for NKp30 expression from mock-depleted PBMCs vs CD3+ T cells depelted PBMCs using panel1.
	Panel 2 was used to test the PBMCs from non-allergic participants (n=5) and the PBMCs from peanut allergic participants (n=7).
	Panel 3 was used to test the PBMCs from non-allergic (n=7) and peanut allergic participants (n=7), and PBMCs from peanut allergic particiants (n=6) before peanut OIT treatment, during OIT up-dosing at 300mg of peanut protein, and at a maintenance dose of 4000mg peanut protein. Since the PBMCs sample from one of 6 peanut allergic subjects at 300mg peanut OIT was not available, we only have 5 reado…
	Peak Channel: V (Violet Excited Fluors); B (Blue Excited Fluor); YG (Yellow Green Excited Fluor); R (Red Excited Fluor)

## Sheet: table S5
	Table S5: Demographics of the peanut allergic subjects treated with omalizumab-facilitated oral immunotherapy therapy (OIT).
	Characteristic	peanut allergic
	N	23
	Age(y), mean(minimum-maximum)	9.30 (5-22)
	Sex(M:F)	17 ꓽ 6
	Peanut IgE(kUA/L),median(minimum-maximum)	24.5 (1.78-916)
	Peanut allergy	Yes by Oral food challenge
	Other food allergies, n(%) : tree nuts	22 (95.65%)
	milk	12 (52.17%)
	egg	18 (78.26%)
	History of atopic dermatitis,n(%)	20 (86.96%)
	History of asthma,n(%)	16 (69.57%)
	M, male ; F, female
	NA: not applicable/available

## Sheet: table S6
	Table S6: Demographics of the peanut allergic subjects treated with peanut oral immunotherapy (OIT).
	sample ID	Age (years) at enrollment	Sex	Race	Food Allergies	Food Allergens				History of Asthma	History of Atopic dermatitis	Peanut IgE(kUA/L)
						Peanut	Tree Nut	Milk	Egg
	1	13	Male	Asian	Allergic	Yes	Yes (Cashew)	None	None	No	Yes	93
	2	8	Female	Asian	Allergic	Yes	Yes (Cashew, Walnut, Almond, Pecan)	Yes	Yes	Yes	Yes	153
	3	8	Female	White and Asian	Allergic	Yes	Yes (Cashew, Walnut, Almond, Hazelnut)	None	None	Yes	No	227
	4	7	Male	Asian	Allergic	Yes	Yes (Cashew, Walnut, Almond, Pecan, Hazelnut)	None	None	Yes	Yes	89.5
	5	13	Female	White	Allergic	Yes	Yes (Cashew, Walnut, Almond, Pecan, Hazelnut)	None	Yes	Yes	No	96
	6	7	Female	White	Allergic	Yes	Yes (Cashew, Almond, Hazelnut)	Yes	Yes	No	Yes	431
	The PBMCs from peanut allergic participants (#1~#6) (n=6) before peanut OIT treatment (baseline), during the OIT build up phase at 300mg of peanut protein, and at a maintenance dose of 4000mg peanut protein were analyzed using flow cytometry panel 3. Since the PBMCs sample from one of 6 PA subjects (sample ID: #5) at 300mg peanut OIT was not available, we only have 5 readouts at this timepoint.
